# Supplementary material for: Similarity of sputum mediator signatures between e-cigarette users and COPD depends on GOLD stage and type of e-cigarette: a pilot study
Source: PLoS One. 2026 Mar 9;21(3):e0343940. doi: 10.1371/journal.pone.0343940 (PMC12970936; doi:10.1371/journal.pone.0343940)
Supplement: S1 File — Supplementary tables S1-S12. (XLSX) [file pone.0343940.s001.xlsx]

## Sheet: Table S1
Table S1. Individual-level detailed e-cigarette use data for participants who answered questionnaires. Please note that the participant IDs do not match the IDs in the secreted mediator data.
Participant ID	Group	Ever Cig Use	Prev Cig Use (>1/wk)	Any Current Cig Use	Length of Time Smoking (yrs)	Length of E-Cig Use (yr)	Nicotine (%)	Puffs/Day	Ever Hookah Use	Ever Little Cigar Use	Current Marijuana Use	Type/Device	Primary Device(s)	Preferred Flavors	Prefers Mint	Prefers Mango	Prefers Fruity	Prefers Tobacco	Refillable?	Preferred Nicotine Content
1	4th Gen E-Cig	Yes	No	No	0	3.5	5		Yes	No	Yes	JUUL	JUUL	Mint previously, nonw menthol	Yes	No	No	No	No	0.05
2	4th Gen E-Cig	Yes	Yes	No	2	2	5		No	No	Yes	JUUL	JUUL	Mint, used to do mango but no more	Yes	Yes	Yes	No	No	0.05
3	4th Gen E-Cig	Yes	Yes	Not Clear	1	1	5		No	No	No	JUUL only	JUUL	Mint, Mango	Yes	Yes	Yes	No	No	0.05
4	4th Gen E-Cig	Yes	No	No	0	3	5		Yes	No	No	Mostly Mint JUULs	JUUL	Sweet, Tobacco, JUUL pods	Yes	No	Yes	Yes	Yes	0.05
5	4th Gen E-Cig	No	No	No	0	3	5		No	No	Yes	JUUL only	JUUL	Mint every day use, mango * prof (not sure what that means)	Yes	Yes	Yes	No	No	0.05
6	4th Gen E-Cig	Yes	Yes	Not Clear	2	1	5	110	No	No	Yes	JUUL only	JUUL	Mint	Yes	Yes	Yes	No	No	0.05
7	4th Gen E-Cig	Yes	Yes	No	4	2	3		No	No	Yes	JUUL only	JUUL	Mint and Tobacco	Yes	No	No	Yes	No	0.03
8	3rd Gen E-Cig	No	No	No	0	1	3		Yes	No	No	Tank Only	Tank	Fruity	No	No	Yes	No	No	3 mg/mL or mix of 3 mg/mL and 6 mg/mL
9	4th Gen E-Cig	Yes	Yes	No	1	2	6		No	No	No	Posh Disposable	Disposable	Posh blueberry and mint (generally fruity and mint)	Yes	No	Yes	No	No	0.06
10	4th Gen E-Cig	Yes	No	No	0	1.5	5	23	Yes	Yes	No	Vuse, Alto, JUUL	JUUL/Disposable	Mint or berry	Yes	No	Yes	No	No	0.05
11	4th Gen E-Cig	Yes	Yes	No	0.42	0.75	5	39	Yes	No	No	Disposables, used to use JUUL	Disposable	Bidi stick hyde, sweet, fruity, minty	Yes	No	Yes	No	No	0.05
12	4th Gen E-Cig	Yes	Yes	No	0.5	0.67	5	27	No	No	No	Disposables, Bidi Stick, Friends' JUULs	Disposable	Bidi Kick Start, JUUL mint, prefers mint/menthol overall	Yes	No	No	No	No	5-6%
13	4th Gen E-Cig	No	No	No	0	2	5		No	No	No	JUUL, njoy, PuffBar, Stig, Bidi	JUUL/Disposable	Mint, Fruity Menthol Flavors (Lush Ice, Mango Ice)	Yes	Yes	Yes	No	No	0.05

## Sheet: Table S2
Table S2. Kits and dilution factors used to measure soluble mediators in cell-free induced sputum. Dilution factors are read as parts of sample to total parts of solution. For example, a 1 to 4 dilution was 1 part sample plus 3 parts diluent.
Mediator Name	Mediator Abbreviation	Assay Vendor/Kit Type	Dilution Factor(s)
Albumin	ALB	R&D Systems DuoSet ELISA	1:50 - 1:5000
Clara cell secretory protein	CC16	R&D Systems DuoSet ELISA	1:100 - 1:100000
C reactive protein	CRP	Mesoscale V-Plex	1:4
Eotaxin	Eotaxin	Mesoscale V-Plex	1:4
Eotaxin 3	Eotaxin3	Mesoscale V-Plex	1:4
Interleukin 10	IL-10	Mesoscale V-Plex	1:4
Interleukin 12 p40	IL12p40	Mesoscale V-Plex	1:4
Interleukin 12 p70	IL12p70	Mesoscale V-Plex	1:4
Interleukin 1 alpha	IL-1α	Mesoscale V-Plex	1:4
Interleukin 1 beta	IL-1β	Mesoscale V-Plex	1:4
Interleukin 8	IL-8	Mesoscale V-Plex	1:4
Interferon gamma induced protein 10	IP-10	Mesoscale V-Plex	1:4
Monocyte chemoattractant protein 1	MCP-1	Mesoscale V-Plex	1:4
Monocyte induced by gamma-interferon	MIG	R&D Systems DuoSet ELISA	neat - 1:20
Macrophage inflammatory protein 1 alpha	MIP-1α	Mesoscale V-Plex	1:4
Macrophage inflammatory protein 1 beta	MIP-1β	Mesoscale V-Plex	1:4
Matrix metalloproteinase 2	MMP-2	R&D Systems DuoSet ELISA	neat - 1:5
Matrix metalloproteinase 9	MMP-9	R&D Systems DuoSet ELISA	1:100 - 1:10000
Myeloperoxidase	MPO	R&D Systems DuoSet ELISA	1:10 - 1:10000
Neutrophil elastase	NE	R&D Systems DuoSet ELISA	1:10 - 1:1000
Soluble intracellular adhesion molecule 1	sICAM1	Mesoscale V-Plex	1:4
Soluble vascular cell adhesion molecule 1	sVCAM1	Mesoscale V-Plex	1:4
Thymus and activation-related chemokine	TARC	Mesoscale V-Plex	1:4
Tissue inhibitor of metalloproteinase 1	TIMP1	R&D Systems DuoSet ELISA	1:25 - 1:500
Tissue inhibitor of metalloproteinase 2	TIMP2	R&D Systems DuoSet ELISA	neat - 1:10
Tumor necrosis factor alpha	TNF-α	Mesoscale V-Plex	1:4
Vascular endothelial growth factor	VEGF	Mesoscale V-Plex	1:4

## Sheet: Table S3
Table S3. Extended demographics table for comorbidities. Values are presented as n (%)
	Control	Pre-COPD	Mild/Moderate COPD (GOLD 1/2)	Severe COPD (GOLD 3)
GROUP SIZE
n	25	26	29	29
COMORBIDITIES
Eyes/ENT Condition
Yes	19 (76.0%)	23 (88.5%)	25 (86.2%)	28 (96.6%)
No	6 (24.0%)	3 (11.5%)	3 (10.3%)	1 (3.4%)
Missing	0 (0%)	0 (0%)	1 (3.4%)	0 (0%)
Cardiovascular Condition
Yes	8 (32.0%)	16 (61.5%)	18 (62.1%)	20 (69.0%)
No	17 (68.0%)	10 (38.5%)	10 (34.5%)	8 (27.6%)
Missing	0 (0%)	0 (0%)	1 (3.4%)	1 (3.4%)
GI Condition
Yes	9 (36.0%)	13 (50.0%)	15 (51.7%)	11 (37.9%)
No	16 (64.0%)	13 (50.0%)	13 (44.8%)	17 (58.6%)
Missing	0 (0%)	0 (0%)	1 (3.4%)	1 (3.4%)
Pulmonary Vascular Condition
Yes	0 (0%)	7 (26.9%)	4 (13.8%)	6 (20.7%)
No	25 (100%)	19 (73.1%)	24 (82.8%)	22 (75.9%)
Missing	0 (0%)	0 (0%)	1 (3.4%)	1 (3.4%)
Oncology/Hematology Condition
Yes	3 (12.0%)	5 (19.2%)	9 (31.0%)	4 (13.8%)
No	22 (88.0%)	21 (80.8%)	19 (65.5%)	25 (86.2%)
Missing	0 (0%)	0 (0%)	1 (3.4%)	0 (0%)
Genitourinary Condition
Yes	0 (0%)	12 (46.2%)	13 (44.8%)	10 (34.5%)
No	25 (100%)	14 (53.8%)	15 (51.7%)	19 (65.5%)
Missing	0 (0%)	0 (0%)	1 (3.4%)	0 (0%)
Endocrine Condition
Yes	2 (8.0%)	11 (42.3%)	10 (34.5%)	8 (27.6%)
No	23 (92.0%)	15 (57.7%)	18 (62.1%)	21 (72.4%)
Missing	0 (0%)	0 (0%)	1 (3.4%)	0 (0%)
Muscular/Skeletal Condition
Yes	9 (36.0%)	18 (69.2%)	16 (55.2%)	20 (69.0%)
No	16 (64.0%)	8 (30.8%)	12 (41.4%)	9 (31.0%)
Missing	0 (0%)	0 (0%)	1 (3.4%)	0 (0%)
Dermatology Condition
Yes	5 (20.0%)	8 (30.8%)	8 (27.6%)	9 (31.0%)
No	20 (80.0%)	17 (65.4%)	20 (69.0%)	20 (69.0%)
Missing	0 (0%)	1 (3.8%)	1 (3.4%)	0 (0%)
Infectious Disease Condition
Yes	1 (4.0%)	2 (7.7%)	1 (3.4%)	2 (6.9%)
No	24 (96.0%)	24 (92.3%)	27 (93.1%)	27 (93.1%)
Missing	0 (0%)	0 (0%)	1 (3.4%)	0 (0%)
Psychiatric Condition
Yes	2 (8.0%)	7 (26.9%)	10 (34.5%)	9 (31.0%)
No	23 (92.0%)	19 (73.1%)	18 (62.1%)	20 (69.0%)
Missing	0 (0%)	0 (0%)	1 (3.4%)	0 (0%)
Chronic Bronchitis Diagnosed
Yes	0 (0%)	4 (15.4%)	7 (24.1%)	9 (31.0%)
No	25 (100%)	22 (84.6%)	21 (72.4%)	17 (58.6%)
Missing	0 (0%)	0 (0%)	1 (3.4%)	3 (10.3%)
Emphysema Diagnosed
Yes	0 (0%)	4 (15.4%)	5 (17.2%)	14 (48.3%)
No	25 (100%)	22 (84.6%)	22 (75.9%)	13 (44.8%)
Missing	0 (0%)	0 (0%)	2 (6.9%)	2 (6.9%)
COPD Diagnosed
Yes	0 (0%)	6 (23.1%)	16 (55.2%)	23 (79.3%)
No	25 (100%)	20 (76.9%)	11 (37.9%)	6 (20.7%)
Missing	0 (0%)	0 (0%)	2 (6.9%)	0 (0%)
Apnea Diagnosed
Yes	5 (20.0%)	6 (23.1%)	6 (20.7%)	3 (10.3%)
No	20 (80.0%)	19 (73.1%)	21 (72.4%)	25 (86.2%)
Missing	0 (0%)	1 (3.8%)	2 (6.9%)	1 (3.4%)
MEDICATION USE (GENERAL)
Oral Corticosteroids
Yes	0 (0%)	0 (0%)	0 (0%)	2 (6.9%)
No	25 (100%)	26 (100%)	29 (100%)	26 (89.7%)
Missing	0 (0%)	0 (0%)	0 (0%)	1 (3.4%)
Inhaled Bronchodilators
Yes	1 (4.0%)	8 (30.8%)	16 (55.2%)	22 (75.9%)
No	24 (96.0%)	18 (69.2%)	13 (44.8%)	7 (24.1%)
Nebulized Bronchodilators
Yes	0 (0%)	1 (3.8%)	3 (10.3%)	6 (20.7%)
No	25 (100%)	24 (92.3%)	26 (89.7%)	23 (79.3%)
Missing	0 (0%)	1 (3.8%)	0 (0%)	0 (0%)
Inhaled Steroids
Yes	1 (4.0%)	4 (15.4%)	10 (34.5%)	14 (48.3%)
No	24 (96.0%)	22 (84.6%)	19 (65.5%)	15 (51.7%)
MEDICATION USE (SPECIFIC MEDICATIONS)
Beclovent
Yes	0 (0%)	0 (0%)	0 (0%)	0 (0%)
No	1 (4.0%)	4 (15.4%)	9 (31.0%)	13 (44.8%)
Missing	24 (96.0%)	22 (84.6%)	20 (69.0%)	16 (55.2%)
Vanceril
Yes	0 (0%)	0 (0%)	0 (0%)	0 (0%)
No	1 (4.0%)	4 (15.4%)	9 (31.0%)	13 (44.8%)
Missing	24 (96.0%)	22 (84.6%)	20 (69.0%)	16 (55.2%)
QVAR
Yes	0 (0%)	0 (0%)	3 (10.3%)	0 (0%)
No	1 (4.0%)	4 (15.4%)	6 (20.7%)	13 (44.8%)
Missing	24 (96.0%)	22 (84.6%)	20 (69.0%)	16 (55.2%)
Albuterol
Yes	1 (4.0%)	6 (23.1%)	8 (27.6%)	15 (51.7%)
No	0 (0%)	2 (7.7%)	7 (24.1%)	6 (20.7%)
Missing	24 (96.0%)	18 (69.2%)	14 (48.3%)	8 (27.6%)
Ipratropium Bromide
Yes	0 (0%)	0 (0%)	2 (6.9%)	0 (0%)
No	1 (4.0%)	8 (30.8%)	13 (44.8%)	19 (65.5%)
Missing	24 (96.0%)	18 (69.2%)	14 (48.3%)	10 (34.5%)
Ipratbromialbutsulfa
Yes	0 (0%)	1 (3.8%)	6 (20.7%)	3 (10.3%)
No	1 (4.0%)	7 (26.9%)	9 (31.0%)	16 (55.2%)
Missing	24 (96.0%)	18 (69.2%)	14 (48.3%)	10 (34.5%)
Terbutaline
Yes	0 (0%)	0 (0%)	0 (0%)	0 (0%)
No	1 (4.0%)	8 (30.8%)	14 (48.3%)	19 (65.5%)
Missing	24 (96.0%)	18 (69.2%)	15 (51.7%)	10 (34.5%)
Formoterol
Yes	0 (0%)	0 (0%)	0 (0%)	2 (6.9%)
No	1 (4.0%)	8 (30.8%)	14 (48.3%)	17 (58.6%)
Missing	24 (96.0%)	18 (69.2%)	15 (51.7%)	10 (34.5%)
Tiotropium
Yes	0 (0%)	3 (11.5%)	3 (10.3%)	13 (44.8%)
No	1 (4.0%)	5 (19.2%)	12 (41.4%)	7 (24.1%)
Missing	24 (96.0%)	18 (69.2%)	14 (48.3%)	9 (31.0%)
Salmeterol
Yes	0 (0%)	0 (0%)	0 (0%)	0 (0%)
No	1 (4.0%)	8 (30.8%)	14 (48.3%)	19 (65.5%)
Missing	24 (96.0%)	18 (69.2%)	15 (51.7%)	10 (34.5%)
Pirbuterol
Yes	0 (0%)	0 (0%)	0 (0%)	0 (0%)
No	1 (4.0%)	8 (30.8%)	14 (48.3%)	19 (65.5%)
Missing	24 (96.0%)	18 (69.2%)	15 (51.7%)	10 (34.5%)
Metaproterenol
Yes	0 (0%)	0 (0%)	0 (0%)	0 (0%)
No	1 (4.0%)	8 (30.8%)	14 (48.3%)	19 (65.5%)
Missing	24 (96.0%)	18 (69.2%)	15 (51.7%)	10 (34.5%)
Levalbuterol
Yes	0 (0%)	0 (0%)	0 (0%)	0 (0%)
No	1 (4.0%)	8 (30.8%)	14 (48.3%)	19 (65.5%)
Missing	24 (96.0%)	18 (69.2%)	15 (51.7%)	10 (34.5%)
Bitolterol
Yes	0 (0%)	0 (0%)	0 (0%)	0 (0%)
No	1 (4.0%)	8 (30.8%)	14 (48.3%)	19 (65.5%)
Missing	24 (96.0%)	18 (69.2%)	15 (51.7%)	10 (34.5%)
Epinephrine
Yes	0 (0%)	0 (0%)	0 (0%)	0 (0%)
No	1 (4.0%)	8 (30.8%)	14 (48.3%)	19 (65.5%)
Missing	24 (96.0%)	18 (69.2%)	15 (51.7%)	10 (34.5%)
Fluticasone Salmeterol
Yes	1 (4.0%)	2 (7.7%)	5 (17.2%)	10 (34.5%)
No	0 (0%)	7 (26.9%)	9 (31.0%)	11 (37.9%)
Missing	24 (96.0%)	17 (65.4%)	15 (51.7%)	8 (27.6%)
Budesonide Formoterol
Yes	0 (0%)	1 (3.8%)	1 (3.4%)	2 (6.9%)
No	1 (4.0%)	8 (30.8%)	13 (44.8%)	18 (62.1%)
Missing	24 (96.0%)	17 (65.4%)	15 (51.7%)	9 (31.0%)
Formoterol Nebulized
Yes	0 (0%)	0 (0%)	0 (0%)	0 (0%)
No	0 (0%)	1 (3.8%)	3 (10.3%)	4 (13.8%)
Missing	25 (100%)	25 (96.2%)	26 (89.7%)	25 (86.2%)
Arformoterol
Yes	0 (0%)	0 (0%)	0 (0%)	0 (0%)
No	0 (0%)	1 (3.8%)	3 (10.3%)	4 (13.8%)
Missing	25 (100%)	25 (96.2%)	26 (89.7%)	25 (86.2%)
Albuterol Nebulized
Yes	0 (0%)	1 (3.8%)	2 (6.9%)	3 (10.3%)
No	0 (0%)	0 (0%)	1 (3.4%)	1 (3.4%)
Missing	25 (100%)	25 (96.2%)	26 (89.7%)	25 (86.2%)
Ipratropium Bromide Nebulized
Yes	0 (0%)	0 (0%)	0 (0%)	0 (0%)
No	0 (0%)	1 (3.8%)	3 (10.3%)	4 (13.8%)
Missing	25 (100%)	25 (96.2%)	26 (89.7%)	25 (86.2%)
Theophylline
Yes	0 (0%)	0 (0%)	0 (0%)	0 (0%)
No	25 (100%)	26 (100%)	29 (100%)	29 (100%)

## Sheet: Table S4
Table S4. Participant demographics for e-cig users and healthy controls from Hickman et al.
		Controls	3rd Gen E-Cig Users	4th Gen E-Cig Users
n		28	27	27
Sex, (n, (%))
	Male	9 (32.1)	19 (70.4)	19 (70.4)
	Female	19 (67.9)	8 (29.6)	8 (29.6)
Race, (n, (%))
	White	21 (75.0)	18 (66.7)	23 (85.2)
	Black	5 (17.9)	3 (11.1)	1 (3.7)
	Asian/Pacific Islander	1 (3.6)	4 (14.8)	2 (7.4)
	Mixed/Other	1 (3.6)	2 (7.4)	1 (3.7)
Hispanic, (n, (%))
	No	24 (85.7)	26 (96.3)	23 (85.2)
	Yes	4 (14.3)	1 (3.7)	4 (14.8)
Age, years
	Mean (SD)	26.5 (5.29)	27.2 (7.42)	21.6 (3.17)
BMI
	Mean (SD)	26.2 (5.61)	27.2 (5.94)	24 (4.04)
Serum Cotinine, ng/mL
	Mean (SD)	0 (0)	143 (82.2)	110 (90.5)
	n measured	21	25	12

## Sheet: Table S5
Table S5. P-value output by ANCOVA for effects of GOLD stage, sex, age, BMI, race, current smoking status, cardiovascular condition, pulmonary vascular condition, and inhaled steroids on induced sputum differential cell counts. ANCOVA was performed on log2-transformed data. Significant p-values are bolded. BEC = bronchial epithelial cell, Lym = lymphocyte, Eos = Eosinophil, MacMono = macrophage a…
Variable	GOLD Stage	BMI	Age	Sex	Race	Current Smoker	Cardiovascular Condition	Pulmonary Vascular Condition	Inhaled Steroids
BEC_Count	0.061	0.125	0.168	0.186	0.533	0.124	0.031	0.069	0.116
BEC_Perc	0.137	0.297	0.491	0.96	0.321	0.343	0.006	0.095	0.814
Eos_Count	0.893	0.916	0.217	0.104	0.184	0.623	0.451	0.139	0.416
Eos_Perc	0.889	0.639	0.882	0.619	0.699	0.056	0.665	0.948	0.006
Lym_Count	0.163	1	0.548	0.118	0.854	0.172	0.453	0.667	0.82
Lym_Perc	0.844	0.585	0.453	0.422	0.911	0.398	0.299	0.634	0.644
MacMono_Count	0.895	0.535	0.369	0.204	0.239	0.893	0.43	0.176	0.476
MacMono_Perc	0.000238	0.552	0.123	0.524	0.293	0.597	0.077	0.762	0.759
PMN_Count	0.000135	0.262	0.019	0.643	0.78	0.739	0.208	0.215	0.543
PMN_Perc	7.21e-05	0.659	0.011	0.392	0.347	0.55	0.002	0.943	0.709
TCCwSEC	0.009	0.209	0.084	0.266	0.859	0.6	0.47	0.241	0.384

## Sheet: Table S6
Table S6. Results of crude analysis to determine significant differences in induced sputum differential cell counts between GOLD stage. Groups were compared using the estimated marginal means test (EMM) with Benjamini-Hochberg multiple test correction. Adjusted p-values are shown, and p < 0.05 are bolded. BEC = bronchial epithelial cell, Lym = lymphocyte, Eos = Eosinophil, MacMono = macrophage an…
Variable	Control vs. Pre-COPD	Control vs. GOLD 1/2	Control vs. GOLD 3	Pre-COPD vs. GOLD 1/2	Pre-COPD vs. GOLD 3	GOLD 1/2 vs. GOLD 3
BEC_Count	0.87435	0.111457	0.103402	0.103402	0.103402	0.87435
BEC_Perc	0.522734	0.437181	0.155743	0.691021	0.250309	0.339684
Eos_Count	0.938064	0.938064	0.938064	0.943787	0.938064	0.938064
Eos_Perc	0.836828	0.836828	0.836828	0.836828	0.836828	0.836828
Lym_Count	0.840779	0.752829	0.325874	0.639467	0.325874	0.174076
Lym_Perc	0.832844	0.832844	0.832844	0.832844	0.832844	0.832844
MacMono_Count	0.917557	0.917557	0.917557	0.917557	0.917557	0.917557
MacMono_Perc	0.0111385	0.24766	0.00069474	0.134923	0.144435	0.00388263
PMN_Count	0.0155331	0.292752	0.000449632	0.106149	0.102877	0.0016853
PMN_Perc	0.00569535	0.059547	5.93484e-05	0.304039	0.059547	0.00569535
TCCwSEC	0.0754192	0.602136	0.0281465	0.142888	0.402799	0.0281465

## Sheet: Table S7
Table S7. Soluble mediator concentrations and overall p-values for significant differences between GOLD groups . Data are presented as the mean +/- standard deviation concentration in pg/mL. P-value output by ANCOVA for effects of GOLD stage, sex, age, BMI, race, current smoking status, cardiovascular condition, and pulmonary vascular condition on induced sputum differential cell counts. p < 0.05…
Variable	Control	Pre-COPD	GOLD 1/2	GOLD 3	COPD Group P-Value
ALB	25,168,220 (± 34,045,710)	30,318,267 (± 40,785,930)	54,388,429 (± 80,779,412)	52,505,326 (± 55,081,440)	0.493
CC16	3,636,578 (± 5,833,943)	5,526,198 (± 10,480,884)	4,347,415 (± 6,605,954)	7,433,076 (± 10,062,604)	0.366
CRP	197.91 (± 592.09)	103.79 (± 158.02)	78.86 (± 171.42)	659.72 (± 1,680)	0.000962
Eotaxin	6.14 (± 9.61)	17.93 (± 47.71)	14.82 (± 24.99)	40.56 (± 78.81)	0.12
Eotaxin3	1.38 (± 1.72)	4.23 (± 17.61)	0.82 (± 0.96)	3.20 (± 5.28)	0.31
IL10	0.01 (± 0.01)	0.07 (± 0.31)	0.03 (± 0.06)	0.38 (± 0.96)	0.004
IL12p40	7.24 (± 10.57)	2.47 (± 2.33)	3.24 (± 3.48)	10.16 (± 13.30)	0.001
IL12p70	0.03 (± 0.04)	0.12 (± 0.21)	0.12 (± 0.23)	0.84 (± 1.84)	0.003
IL1a	92.07 (± 93.40)	52.48 (± 40.77)	47.46 (± 62.44)	68.10 (± 60.56)	0.399
IL1B	13.89 (± 17.84)	38.33 (± 107.83)	10.11 (± 10.48)	80.38 (± 148.78)	0.004
IL8	219.06 (± 328.44)	671.46 (± 1,269)	746.20 (± 1,197)	2,214 (± 2,180)	0.001
IP10	51.14 (± 125.67)	157.41 (± 324.74)	192.64 (± 621.22)	1,261 (± 4,301)	0.011
MCP1	16.21 (± 37.05)	54.12 (± 134.07)	67.95 (± 188.09)	88.97 (± 199.31)	0.168
MIG	140.12 (± 439.74)	335.54 (± 836.52)	309.68 (± 987.70)	1,579 (± 5,028)	0.081
MIP1a	3 (± 3.11)	17.27 (± 75.98)	2.86 (± 6.54)	21.77 (± 47.83)	0.083
MIP1B	2.29 (± 3.14)	39.62 (± 184.41)	5.59 (± 12.98)	49.56 (± 126.66)	0.127
MMP2	4,633 (± 5,039)	4,747 (± 5,142)	5,741 (± 6,365)	3,514 (± 4,501)	0.461
MMP9	40,517 (± 46,265)	218,416 (± 547,559)	63,076 (± 61,403)	299,242 (± 371,619)	6.29e-05
MPO	101,082 (± 176,614)	382,317 (± 733,644)	115,376 (± 120,572)	681,603 (± 1,508,237)	0.000408
NE	20,499 (± 31,869)	62,731 (± 111,755)	25,217 (± 21,921)	62,025 (± 58,958)	0.001
sICAM1	4,235 (± 9,791)	10,398 (± 19,799)	9,953 (± 26,781)	12,192 (± 16,489)	0.494
sVCAM1	728.16 (± 1,212)	1,748 (± 3,523)	943.76 (± 1,587)	3,050 (± 8,496)	0.035
TARC	0.67 (± 1.16)	5.16 (± 19.55)	2.40 (± 5.81)	5.99 (± 12.20)	0.319
TIMP1	26,741 (± 50,691)	105,324 (± 183,933)	81,258 (± 160,216)	237,509 (± 219,269)	3.12e-06
TIMP2	235.31 (± 262.71)	1,384 (± 2,564)	673.21 (± 1,302)	1,916 (± 1,761)	6.55e-06
TNFa	0.45 (± 0.63)	2.15 (± 6.16)	0.76 (± 1.20)	4.76 (± 7.67)	0.003
VEGF	133.48 (± 172.25)	194.84 (± 358.86)	198.54 (± 270.51)	272.18 (± 230.25)	0.156

## Sheet: Table S8
Table S8. P-value output by ANCOVA for effects of GOLD stage, sex, age, BMI, race, current smoking status, cardiovascular condition, pulmonary vascular condition, and inhaled steroid use on soluble mediator concentrations. ANCOVA was performed on log2-transformed data. Significant p-values (p < 0.05) are bolded.
Variable	GOLD Stage	BMI	Age	Sex	Race	Current Smoker	Cardiovascular Condition	Pulmonary Vascular Condition	Inhaled Steroids
ALB	0.493	0.664	0.492	0.847	0.037	0.331	0.932	0.393	0.83
CC16	0.366	0.758	0.319	0.005	0.346	0.97	0.677	0.332	0.288
CRP	0.000962	0.507	0.117	0.572	0.656	0.53	0.79	0.58	0.493
Eotaxin	0.12	0.315	0.789	0.334	0.367	0.413	0.687	0.913	0.202
Eotaxin3	0.31	0.165	0.883	0.396	0.501	0.34	0.228	0.41	0.565
IL10	0.004	0.955	0.842	0.447	0.624	0.669	0.839	0.574	0.009
IL12p40	0.001	0.479	0.626	0.17	0.416	0.02	0.948	0.247	0.125
IL12p70	0.003	0.874	0.645	0.983	0.762	0.965	0.528	0.596	0.126
IL1B	0.004	0.172	0.197	0.344	0.473	0.491	0.294	0.702	0.508
IL1a	0.399	0.802	0.774	0.564	0.554	0.966	0.964	0.106	0.881
IL8	0.001	0.087	0.02	0.464	0.555	0.277	0.581	0.327	0.479
IP10	0.011	0.481	0.928	0.939	0.097	0.719	0.673	0.726	0.085
MCP1	0.168	0.254	0.129	0.853	0.194	0.87	0.711	0.251	0.522
MIG	0.081	0.53	0.823	0.571	0.325	0.419	0.412	0.623	0.301
MIP1B	0.127	0.239	0.286	0.432	0.793	0.435	0.856	0.454	0.5
MIP1a	0.083	0.301	0.269	0.976	0.996	0.467	0.94	0.511	0.283
MMP2	0.461	0.07	0.128	0.237	0.025	0.335	0.574	0.968	0.384
MMP9	6.29e-05	0.235	0.082	0.088	0.81	0.581	0.85	0.238	0.933
MPO	0.000408	0.098	0.085	0.235	0.407	0.892	0.771	0.652	0.335
NE	0.001	0.848	0.324	0.541	0.272	0.918	0.89	0.575	0.543
TARC	0.319	0.171	0.665	0.651	0.615	0.235	0.644	0.471	0.558
TIMP1	3.12e-06	0.267	0.633	0.231	0.334	0.812	0.84	0.548	0.36
TIMP2	6.55e-06	0.592	0.451	0.318	0.853	0.602	0.892	0.442	0.265
TNFa	0.003	0.146	0.226	0.877	0.738	0.528	0.614	0.351	0.323
VEGF	0.156	0.43	0.165	0.674	0.962	0.874	0.687	0.551	0.963
sICAM1	0.494	0.863	0.583	0.712	0.867	0.602	0.738	0.792	0.754
sVCAM1	0.035	0.837	0.97	0.803	0.859	0.714	0.191	0.907	0.588

## Sheet: Table S9
Table S9. Extended ANCOVA results for all mediators and covariates, including beta coefficients, confidence intervals, standard error, and p-values for that variable and term.
Variable	Term	Estimate_Beta_Coeff	Estimate_Conf_Low	Estimate_Conf_High	StdError	p_value
ALB	GoldStagePreCOPD	0.720406	-0.622256	2.06307	0.675935	0.289338
ALB	GoldStageGOLD1/2	1.07526	-0.380268	2.5308	0.732757	0.145709
ALB	GoldStageGOLD3	0.963253	-0.471136	2.39764	0.722113	0.185553
ALB	BMI	-0.0166711	-0.0927113	0.0593691	0.0382809	0.664235
ALB	Age	0.0173776	-0.0326185	0.0673737	0.0251695	0.491685
ALB	SexFemale	-0.0800425	-0.902689	0.742604	0.414144	0.847177
ALB	RaceBlack	-1.3946	-2.48111	-0.308084	0.546982	0.0124567
ALB	RaceMixed/Other	0.705832	-0.909673	2.32134	0.813292	0.387748
ALB	RaceMissing	-0.612542	-3.66026	2.43517	1.53431	0.690659
ALB	CurrentSmokerYes	-0.499656	-1.56702	0.567708	0.537342	0.354901
ALB	CardioCondYes	-0.0390924	-0.945829	0.867644	0.456478	0.931941
ALB	PulmVascCondYes	-0.512865	-1.69977	0.674039	0.597522	0.392971
ALB	InhaledSteroidsYes	0.112534	-0.925566	1.15063	0.52261	0.829991
CC16	GoldStagePreCOPD	0.279962	-1.3118	1.87172	0.801339	0.72762
CC16	GoldStageGOLD1/2	0.22402	-1.50155	1.94959	0.868703	0.797082
CC16	GoldStageGOLD3	1.28604	-0.414461	2.98655	0.856084	0.136497
CC16	BMI	0.014045	-0.0761027	0.104193	0.045383	0.757667
CC16	Age	0.0299146	-0.0293571	0.0891863	0.0298391	0.318746
CC16	SexFemale	-1.40452	-2.37979	-0.429249	0.490979	0.00524373
CC16	RaceBlack	-1.18766	-2.47575	0.10043	0.648461	0.0702974
CC16	RaceMixed/Other	-0.36765	-2.28287	1.54757	0.964179	0.703863
CC16	RaceMissing	-0.295908	-3.90905	3.31724	1.81896	0.871132
CC16	CurrentSmokerYes	0.0524349	-1.21295	1.31782	0.637033	0.93458
CC16	CardioCondYes	0.226032	-0.848928	1.30099	0.541166	0.677169
CC16	PulmVascCondYes	0.69115	-0.715955	2.09826	0.708378	0.33181
CC16	InhaledSteroidsYes	-0.661506	-1.8922	0.569189	0.619568	0.288485
CRP	GoldStagePreCOPD	1.05267	-0.988609	3.09395	1.02764	0.308381
CRP	GoldStageGOLD1/2	-0.216087	-2.42897	1.99679	1.11403	0.846633
CRP	GoldStageGOLD3	3.42977	1.24904	5.6105	1.09784	0.00239274
CRP	BMI	-0.0387575	-0.154363	0.0768482	0.0581993	0.507131
CRP	Age	0.0604817	-0.0155285	0.136492	0.0382658	0.117446
CRP	SexFemale	0.357365	-0.893323	1.60805	0.629633	0.57172
CRP	RaceBlack	0.476009	-1.17584	2.12786	0.831589	0.568456
CRP	RaceMixed/Other	-1.1904	-3.64649	1.26569	1.23647	0.338229
CRP	RaceMissing	0.386676	-4.24684	5.02019	2.33265	0.868708
CRP	CurrentSmokerYes	0.869845	-0.752892	2.49258	0.816933	0.289797
CRP	CardioCondYes	-0.18524	-1.56377	1.19329	0.693994	0.790136
CRP	PulmVascCondYes	0.504132	-1.30035	2.30861	0.908426	0.58029
CRP	InhaledSteroidsYes	-0.547158	-2.12541	1.03109	0.794536	0.492795
Eotaxin	GoldStagePreCOPD	0.438758	-1.04655	1.92406	0.747746	0.558809
Eotaxin	GoldStageGOLD1/2	0.77263	-0.837539	2.3828	0.810606	0.343038
Eotaxin	GoldStageGOLD3	1.79379	0.207008	3.38056	0.79883	0.0271566
Eotaxin	BMI	-0.0427732	-0.126892	0.0413456	0.0423478	0.315152
Eotaxin	Age	0.00747436	-0.0478333	0.0627821	0.0278435	0.788967
Eotaxin	SexFemale	-0.44501	-1.35505	0.465034	0.458143	0.333956
Eotaxin	RaceBlack	-0.519454	-1.7214	0.682488	0.605093	0.392888
Eotaxin	RaceMixed/Other	-1.32489	-3.11203	0.462246	0.899696	0.14431
Eotaxin	RaceMissing	1.2976	-2.07391	4.66911	1.69731	0.446546
Eotaxin	CurrentSmokerYes	-0.563952	-1.74471	0.616808	0.594429	0.345271
Eotaxin	CardioCondYes	0.203802	-0.799267	1.20687	0.504974	0.687462
Eotaxin	PulmVascCondYes	0.0723168	-1.24068	1.38532	0.661003	0.913122
Eotaxin	InhaledSteroidsYes	-0.742874	-1.89126	0.405514	0.578132	0.202069
Eotaxin3	GoldStagePreCOPD	0.0361315	-0.702881	0.775144	0.372041	0.922847
Eotaxin3	GoldStageGOLD1/2	-0.162039	-0.963177	0.639098	0.403316	0.688797
Eotaxin3	GoldStageGOLD3	0.465586	-0.323913	1.25509	0.397457	0.244491
Eotaxin3	BMI	-0.0294859	-0.0713391	0.0123673	0.0210701	0.165087
Eotaxin3	Age	0.00205112	-0.0254672	0.0295694	0.0138535	0.882625
Eotaxin3	SexFemale	0.194579	-0.258213	0.64737	0.227949	0.395564
Eotaxin3	RaceBlack	0.0314999	-0.566526	0.629525	0.301063	0.916901
Eotaxin3	RaceMixed/Other	-0.0413055	-0.930493	0.847882	0.447643	0.926684
Eotaxin3	RaceMissing	1.29641	-0.381075	2.9739	0.844497	0.128221
Eotaxin3	CurrentSmokerYes	-0.393545	-0.981031	0.193941	0.295758	0.186634
Eotaxin3	CardioCondYes	0.305062	-0.194014	0.804137	0.251249	0.227821
Eotaxin3	PulmVascCondYes	-0.272073	-0.925355	0.381209	0.328881	0.410249
Eotaxin3	InhaledSteroidsYes	-0.166037	-0.737417	0.405342	0.287649	0.565215
IL10	GoldStagePreCOPD	0.0769228	-0.100898	0.254744	0.0895203	0.392445
IL10	GoldStageGOLD1/2	0.0851681	-0.107602	0.277938	0.0970458	0.382468
IL10	GoldStageGOLD3	0.318324	0.128354	0.508293	0.0956361	0.00126159
IL10	BMI	-0.000285791	-0.0103565	0.00978492	0.00506989	0.95517
IL10	Age	0.000668078	-0.00595337	0.00728953	0.00333343	0.841601
IL10	SexFemale	0.0419159	-0.0670348	0.150867	0.0548489	0.446722
IL10	RaceBlack	-0.00451204	-0.148409	0.139385	0.0724418	0.950472
IL10	RaceMixed/Other	-0.138653	-0.352609	0.0753037	0.107712	0.20127
IL10	RaceMissing	0.0376967	-0.365941	0.441334	0.203203	0.85324
IL10	CurrentSmokerYes	-0.0638431	-0.205204	0.0775177	0.0711651	0.372026
IL10	CardioCondYes	0.0123189	-0.107769	0.132406	0.0604556	0.838989
IL10	PulmVascCondYes	0.0446777	-0.112515	0.20187	0.0791354	0.573753
IL10	InhaledSteroidsYes	-0.184049	-0.321534	-0.0465637	0.0692141	0.00925675
IL12p40	GoldStagePreCOPD	-0.483746	-1.22862	0.261125	0.37499	0.200311
IL12p40	GoldStageGOLD1/2	-0.223746	-1.03123	0.583742	0.406513	0.583392
IL12p40	GoldStageGOLD3	0.89333	0.0975723	1.68909	0.400608	0.0282114
IL12p40	BMI	-0.0150844	-0.0572693	0.0271006	0.0212371	0.479346
IL12p40	Age	0.00682756	-0.0209089	0.034564	0.0139633	0.626044
IL12p40	SexFemale	-0.317479	-0.77386	0.138902	0.229755	0.170412
IL12p40	RaceBlack	-0.373583	-0.976349	0.229183	0.30345	0.22145
IL12p40	RaceMixed/Other	-0.421878	-1.31811	0.474358	0.451191	0.352247
IL12p40	RaceMissing	0.707285	-0.983502	2.39807	0.851191	0.408185
IL12p40	CurrentSmokerYes	-0.830784	-1.42293	-0.238641	0.298102	0.00647689
IL12p40	CardioCondYes	-0.0167202	-0.519752	0.486312	0.253241	0.947503
IL12p40	PulmVascCondYes	0.386636	-0.271825	1.0451	0.331488	0.246515
IL12p40	InhaledSteroidsYes	-0.449267	-1.02518	0.126642	0.289929	0.124714
IL12p70	GoldStagePreCOPD	0.0545968	-0.278252	0.387446	0.167566	0.745306
IL12p70	GoldStageGOLD1/2	0.114835	-0.245995	0.475665	0.181652	0.528862
IL12p70	GoldStageGOLD3	0.565092	0.209504	0.92068	0.179013	0.00216437
IL12p70	BMI	-0.00151041	-0.020361	0.0173401	0.00948991	0.873896
IL12p70	Age	-0.00288558	-0.0152797	0.00950856	0.00623957	0.644852
IL12p70	SexFemale	0.00222297	-0.201713	0.206159	0.102667	0.982773
IL12p70	RaceBlack	-0.0368638	-0.306212	0.232485	0.135598	0.786344
IL12p70	RaceMixed/Other	-0.217292	-0.617779	0.183195	0.201617	0.283995
IL12p70	RaceMissing	0.00189735	-0.753638	0.757433	0.380359	0.996031
IL12p70	CurrentSmokerYes	0.00616714	-0.258435	0.270769	0.133208	0.963175
IL12p70	CardioCondYes	0.0716123	-0.15317	0.296394	0.113162	0.528431
IL12p70	PulmVascCondYes	0.0787112	-0.215525	0.372947	0.148127	0.596453
IL12p70	InhaledSteroidsYes	-0.20007	-0.457417	0.0572777	0.129556	0.125993
IL1a	GoldStagePreCOPD	-0.372705	-1.20482	0.459412	0.418912	0.375975
IL1a	GoldStageGOLD1/2	-0.717024	-1.61909	0.185044	0.454127	0.117828
IL1a	GoldStageGOLD3	-0.214251	-1.10322	0.674713	0.447531	0.633272
IL1a	BMI	0.00595829	-0.0411678	0.0530843	0.0237246	0.802269
IL1a	Age	0.00448528	-0.0264999	0.0354704	0.0155988	0.774353
IL1a	SexFemale	-0.148768	-0.658604	0.361069	0.256666	0.563606
IL1a	RaceBlack	0.457194	-0.216173	1.13056	0.338993	0.180785
IL1a	RaceMixed/Other	0.40429	-0.596921	1.4055	0.504039	0.424584
IL1a	RaceMissing	0.311375	-1.57745	2.2002	0.95089	0.744075
IL1a	CurrentSmokerYes	0.0655916	-0.595908	0.727092	0.333018	0.844297
IL1a	CardioCondYes	-0.0129565	-0.574908	0.548995	0.282903	0.963571
IL1a	PulmVascCondYes	-0.605365	-1.34095	0.130221	0.370315	0.105561
IL1a	InhaledSteroidsYes	-0.0487253	-0.692089	0.594639	0.323888	0.880752
IL1B	GoldStagePreCOPD	0.354626	-0.80652	1.51577	0.584554	0.545587
IL1B	GoldStageGOLD1/2	-0.495388	-1.75414	0.763369	0.633695	0.436394
IL1B	GoldStageGOLD3	1.45892	0.218448	2.69939	0.624489	0.0216782
IL1B	BMI	-0.0455686	-0.111329	0.0201917	0.0331056	0.172057
IL1B	Age	0.0282785	-0.0149586	0.0715156	0.0217668	0.197172
IL1B	SexFemale	-0.340912	-1.05234	0.370519	0.358155	0.343691
IL1B	RaceBlack	0.433434	-0.50619	1.37306	0.473034	0.361939
IL1B	RaceMixed/Other	-0.564453	-1.96156	0.832649	0.703342	0.424337
IL1B	RaceMissing	1.10727	-1.52842	3.74296	1.32688	0.406191
IL1B	CurrentSmokerYes	-0.147161	-1.07023	0.775904	0.464698	0.752211
IL1B	CardioCondYes	-0.416475	-1.20063	0.367679	0.394766	0.294221
IL1B	PulmVascCondYes	0.198085	-0.82836	1.22453	0.516742	0.702366
IL1B	InhaledSteroidsYes	-0.300079	-1.19784	0.597679	0.451957	0.508398
IL8	GoldStagePreCOPD	0.840094	-0.593533	2.27372	0.721729	0.247467
IL8	GoldStageGOLD1/2	0.304726	-1.24942	1.85887	0.782401	0.697834
IL8	GoldStageGOLD3	2.62799	1.09642	4.15956	0.771036	0.000975274
IL8	BMI	-0.0707656	-0.151958	0.0104263	0.0408744	0.0867881
IL8	Age	0.0635541	0.0101708	0.116937	0.0268747	0.0201631
IL8	SexFemale	-0.324833	-1.20321	0.553548	0.442202	0.464484
IL8	RaceBlack	-0.789624	-1.94975	0.370498	0.584039	0.179724
IL8	RaceMixed/Other	-0.640879	-2.36583	1.08408	0.868392	0.462409
IL8	RaceMissing	-0.697726	-3.95192	2.55647	1.63826	0.67119
IL8	CurrentSmokerYes	0.32238	-0.817297	1.46206	0.573746	0.575575
IL8	CardioCondYes	-0.269844	-1.23801	0.698324	0.487404	0.581186
IL8	PulmVascCondYes	0.628242	-0.639074	1.89556	0.638004	0.327382
IL8	InhaledSteroidsYes	-0.396444	-1.50487	0.711988	0.558017	0.479241
IP10	GoldStagePreCOPD	1.42944	-0.446465	3.30534	0.944385	0.133588
IP10	GoldStageGOLD1/2	1.62218	-0.411427	3.65578	1.02377	0.116548
IP10	GoldStageGOLD3	3.37758	1.37352	5.38164	1.0089	0.00118601
IP10	BMI	-0.0378202	-0.14406	0.0684197	0.0534842	0.481294
IP10	Age	0.00318747	-0.0666648	0.0730397	0.0351656	0.927977
IP10	SexFemale	0.0442599	-1.1051	1.19362	0.578623	0.939196
IP10	RaceBlack	-1.61229	-3.13031	-0.0942662	0.764217	0.037627
IP10	RaceMixed/Other	-1.73393	-3.99104	0.523179	1.13629	0.13049
IP10	RaceMissing	-2.53359	-6.79171	1.72454	2.14366	0.240327
IP10	CurrentSmokerYes	-0.378103	-1.86937	1.11317	0.750749	0.615735
IP10	CardioCondYes	0.269597	-0.997254	1.53645	0.637769	0.673498
IP10	PulmVascCondYes	0.293804	-1.36448	1.95209	0.83483	0.725702
IP10	InhaledSteroidsYes	-1.2729	-2.72328	0.177488	0.730166	0.084659
MCP1	GoldStagePreCOPD	1.02584	-0.419974	2.47166	0.727866	0.16213
MCP1	GoldStageGOLD1/2	0.794495	-0.772863	2.36185	0.789054	0.316655
MCP1	GoldStageGOLD3	1.70047	0.155877	3.24506	0.777591	0.0313187
MCP1	BMI	-0.0472746	-0.129157	0.0346077	0.0412219	0.254458
MCP1	Age	0.041561	-0.0122763	0.0953982	0.0271032	0.128639
MCP1	SexFemale	-0.0829451	-0.968794	0.802904	0.445962	0.852866
MCP1	RaceBlack	-0.714735	-1.88472	0.455251	0.589005	0.228093
MCP1	RaceMixed/Other	-1.60454	-3.34416	0.135077	0.875776	0.0702015
MCP1	RaceMissing	-1.70574	-4.98761	1.57612	1.65219	0.304614
MCP1	CurrentSmokerYes	0.219524	-0.929843	1.36889	0.578625	0.705282
MCP1	CardioCondYes	-0.182632	-1.15903	0.793767	0.491548	0.711095
MCP1	PulmVascCondYes	0.74397	-0.534121	2.02206	0.643428	0.250602
MCP1	InhaledSteroidsYes	-0.361478	-1.47933	0.756377	0.562761	0.522274
MIG	GoldStagePreCOPD	2.7205	-0.130345	5.57134	1.4352	0.0611925
MIG	GoldStageGOLD1/2	2.5291	-0.561395	5.6196	1.55585	0.107504
MIG	GoldStageGOLD3	3.96627	0.920667	7.01187	1.53324	0.0112715
MIG	BMI	-0.051292	-0.212746	0.110162	0.0812808	0.529591
MIG	Age	-0.0119935	-0.118149	0.094162	0.0534418	0.822932
MIG	SexFemale	-0.50024	-2.24694	1.24646	0.879342	0.570839
MIG	RaceBlack	-0.957858	-3.26482	1.3491	1.16139	0.41167
MIG	RaceMixed/Other	-2.70582	-6.13598	0.724337	1.72684	0.120604
MIG	RaceMissing	-3.29199	-9.76313	3.17915	3.25776	0.314931
MIG	CurrentSmokerYes	-1.07728	-3.34358	1.18903	1.14092	0.34756
MIG	CardioCondYes	0.79867	-1.12658	2.72392	0.969227	0.412079
MIG	PulmVascCondYes	0.6259	-1.89422	3.14602	1.2687	0.622962
MIG	InhaledSteroidsYes	-1.15447	-3.35864	1.0497	1.10964	0.300911
MIP1a	GoldStagePreCOPD	0.0688409	-1.12616	1.26384	0.601596	0.909149
MIP1a	GoldStageGOLD1/2	-0.303236	-1.59869	0.992218	0.652169	0.643067
MIP1a	GoldStageGOLD3	1.07607	-0.200568	2.3527	0.642695	0.0975047
MIP1a	BMI	-0.0354411	-0.103118	0.0322363	0.0340708	0.300993
MIP1a	Age	0.0249106	-0.019587	0.0694081	0.0224014	0.269063
MIP1a	SexFemale	0.0112077	-0.720965	0.74338	0.368597	0.97581
MIP1a	RaceBlack	0.0131745	-0.953843	0.980192	0.486825	0.978469
MIP1a	RaceMixed/Other	0.0866004	-1.35123	1.52443	0.723847	0.905033
MIP1a	RaceMissing	0.311792	-2.40074	3.02432	1.36557	0.819906
MIP1a	CurrentSmokerYes	-0.515639	-1.46561	0.434336	0.478245	0.283799
MIP1a	CardioCondYes	-0.0308515	-0.837866	0.776163	0.406275	0.939635
MIP1a	PulmVascCondYes	0.351277	-0.705092	1.40765	0.531807	0.510579
MIP1a	InhaledSteroidsYes	-0.502718	-1.42665	0.421213	0.465134	0.282641
MIP1B	GoldStagePreCOPD	0.506708	-0.755424	1.76884	0.635394	0.427254
MIP1B	GoldStageGOLD1/2	0.32457	-1.04366	1.6928	0.688808	0.638622
MIP1B	GoldStageGOLD3	1.44282	0.0944596	2.79117	0.678802	0.036251
MIP1B	BMI	-0.0426587	-0.114138	0.0288208	0.0359848	0.238921
MIP1B	Age	0.0254027	-0.0215947	0.0724002	0.0236599	0.285812
MIP1B	SexFemale	0.307296	-0.466009	1.0806	0.389304	0.431961
MIP1B	RaceBlack	-0.39664	-1.41798	0.624704	0.514174	0.442462
MIP1B	RaceMixed/Other	-0.627186	-2.1458	0.891423	0.764512	0.414147
MIP1B	RaceMissing	0.0178956	-2.84702	2.88281	1.44228	0.990127
MIP1B	CurrentSmokerYes	-0.488802	-1.49215	0.514542	0.505113	0.335755
MIP1B	CardioCondYes	0.0782519	-0.7741	0.930604	0.429099	0.855703
MIP1B	PulmVascCondYes	0.422395	-0.693321	1.53811	0.561684	0.453983
MIP1B	InhaledSteroidsYes	-0.33254	-1.30838	0.643296	0.491265	0.500182
MMP2	GoldStagePreCOPD	-0.58741	-2.62752	1.4527	1.02705	0.568775
MMP2	GoldStageGOLD1/2	-0.747771	-2.95939	1.46384	1.11339	0.50353
MMP2	GoldStageGOLD3	-1.68423	-3.86371	0.49526	1.09722	0.128254
MMP2	BMI	0.106799	-0.00874025	0.222339	0.058166	0.0696063
MMP2	Age	0.0586928	-0.017274	0.13466	0.0382439	0.128328
MMP2	SexFemale	-0.748498	-1.99847	0.501476	0.629273	0.237351
MMP2	RaceBlack	-1.58939	-3.24029	0.0615188	0.831113	0.0589758
MMP2	RaceMixed/Other	2.33249	-0.122197	4.78717	1.23576	0.0622811
MMP2	RaceMissing	0.915702	-3.71516	5.54657	2.33131	0.695398
MMP2	CurrentSmokerYes	0.663664	-0.958146	2.28547	0.816466	0.418426
MMP2	CardioCondYes	-0.391526	-1.76927	0.986219	0.693597	0.573812
MMP2	PulmVascCondYes	0.0361616	-1.76728	1.83961	0.907907	0.968316
MMP2	InhaledSteroidsYes	-0.695164	-2.27251	0.882182	0.794082	0.383644
MMP9	GoldStagePreCOPD	1.4838	0.334777	2.63282	0.57845	0.0119501
MMP9	GoldStageGOLD1/2	0.620794	-0.624819	1.86641	0.627077	0.324809
MMP9	GoldStageGOLD3	2.67306	1.44554	3.90057	0.617968	3.89093e-05
MMP9	BMI	-0.039206	-0.10428	0.0258676	0.0327599	0.234506
MMP9	Age	0.0378744	-0.00491117	0.0806599	0.0215395	0.0820467
MMP9	SexFemale	-0.611911	-1.31591	0.0920913	0.354415	0.0876442
MMP9	RaceBlack	0.292663	-0.63715	1.22248	0.468095	0.533391
MMP9	RaceMixed/Other	-0.409308	-1.79182	0.973205	0.695997	0.55793
MMP9	RaceMissing	0.0629029	-2.54526	2.67107	1.31303	0.961896
MMP9	CurrentSmokerYes	-0.389416	-1.30284	0.52401	0.459845	0.399305
MMP9	CardioCondYes	-0.0740427	-0.850008	0.701922	0.390643	0.850091
MMP9	PulmVascCondYes	0.60774	-0.407986	1.62347	0.511346	0.237725
MMP9	InhaledSteroidsYes	-0.0376568	-0.92604	0.850726	0.447238	0.933084
MPO	GoldStagePreCOPD	1.94869	0.501616	3.39577	0.7285	0.00886211
MPO	GoldStageGOLD1/2	0.99225	-0.576472	2.56097	0.789741	0.212178
MPO	GoldStageGOLD3	3.11171	1.56578	4.65765	0.778268	0.000129592
MPO	BMI	-0.0689604	-0.150914	0.0129932	0.0412578	0.0980682
MPO	Age	0.0472696	-0.00661449	0.101154	0.0271268	0.084792
MPO	SexFemale	-0.533415	-1.42003	0.353206	0.44635	0.23517
MPO	RaceBlack	0.846901	-0.324104	2.01791	0.589518	0.154261
MPO	RaceMixed/Other	-0.379837	-2.12097	1.3613	0.876538	0.665795
MPO	RaceMissing	-0.599179	-3.8839	2.68554	1.65363	0.717936
MPO	CurrentSmokerYes	-0.239591	-1.38996	0.910777	0.579128	0.68006
MPO	CardioCondYes	0.143437	-0.833812	1.12069	0.491976	0.771291
MPO	PulmVascCondYes	-0.291247	-1.57045	0.987957	0.643989	0.652161
MPO	InhaledSteroidsYes	-0.546342	-1.66517	0.572487	0.563251	0.334628
NE	GoldStagePreCOPD	1.68064	0.397892	2.96339	0.645772	0.0108036
NE	GoldStageGOLD1/2	0.741293	-0.649288	2.13187	0.700059	0.292448
NE	GoldStageGOLD3	2.52593	1.15555	3.89631	0.689889	0.00042073
NE	BMI	-0.00704837	-0.0796954	0.0655986	0.0365726	0.847606
NE	Age	0.0238294	-0.0239357	0.0715945	0.0240463	0.324323
NE	SexFemale	-0.242829	-1.02877	0.543107	0.395663	0.540927
NE	RaceBlack	0.453629	-0.584398	1.49166	0.522573	0.387641
NE	RaceMixed/Other	-1.14646	-2.68987	0.396958	0.776999	0.143532
NE	RaceMissing	-0.610165	-3.52188	2.30155	1.46584	0.678203
NE	CurrentSmokerYes	0.136387	-0.883346	1.15612	0.513363	0.791091
NE	CardioCondYes	0.0603178	-0.805957	0.926592	0.436108	0.890301
NE	PulmVascCondYes	-0.321627	-1.45557	0.812312	0.570858	0.574542
NE	InhaledSteroidsYes	-0.304622	-1.2964	0.687154	0.499289	0.543309
sICAM1	GoldStagePreCOPD	0.827952	-1.24937	2.90528	1.04579	0.430593
sICAM1	GoldStageGOLD1/2	0.898141	-1.35382	3.1501	1.1337	0.430292
sICAM1	GoldStageGOLD3	1.71489	-0.504355	3.93413	1.11723	0.128267
sICAM1	BMI	-0.010259	-0.127906	0.107388	0.059227	0.862867
sICAM1	Age	0.0214393	-0.0559132	0.0987918	0.0389415	0.583291
sICAM1	SexFemale	-0.237208	-1.50998	1.03557	0.640752	0.712092
sICAM1	RaceBlack	-0.380582	-2.0616	1.30044	0.846274	0.653985
sICAM1	RaceMixed/Other	-0.697523	-3.19698	1.80194	1.2583	0.580708
sICAM1	RaceMissing	-1.43709	-6.15243	3.27825	2.37384	0.546429
sICAM1	CurrentSmokerYes	0.795051	-0.856342	2.44644	0.831359	0.341441
sICAM1	CardioCondYes	-0.236933	-1.63981	1.16594	0.706249	0.738035
sICAM1	PulmVascCondYes	-0.244448	-2.08079	1.59189	0.924468	0.792054
sICAM1	InhaledSteroidsYes	-0.2539	-1.86002	1.35222	0.808566	0.75423
sVCAM1	GoldStagePreCOPD	0.948943	-0.541586	2.43947	0.750376	0.209235
sVCAM1	GoldStageGOLD1/2	0.530419	-1.08541	2.14625	0.813456	0.516009
sVCAM1	GoldStageGOLD3	2.13748	0.545122	3.72984	0.801639	0.0090736
sVCAM1	BMI	-0.00876702	-0.0931816	0.0756475	0.0424967	0.837018
sVCAM1	Age	0.0010615	-0.0544407	0.0565637	0.0279414	0.969779
sVCAM1	SexFemale	0.11485	-0.798394	1.02809	0.459754	0.803299
sVCAM1	RaceBlack	-0.43472	-1.64089	0.77145	0.607221	0.475876
sVCAM1	RaceMixed/Other	-0.547572	-2.34099	1.24585	0.90286	0.545702
sVCAM1	RaceMissing	-0.484688	-3.86805	2.89867	1.70328	0.776627
sVCAM1	CurrentSmokerYes	0.282458	-0.902454	1.46737	0.596519	0.636983
sVCAM1	CardioCondYes	-0.667151	-1.67375	0.339445	0.50675	0.191302
sVCAM1	PulmVascCondYes	-0.0778093	-1.39543	1.23981	0.663327	0.90688
sVCAM1	InhaledSteroidsYes	-0.315267	-1.46769	0.837159	0.580165	0.588177
TARC	GoldStagePreCOPD	0.621301	-0.3173	1.5599	0.472519	0.191858
TARC	GoldStageGOLD1/2	0.519799	-0.497705	1.5373	0.512241	0.312913
TARC	GoldStageGOLD3	0.927268	-0.0754554	1.92999	0.5048	0.0694887
TARC	BMI	-0.0369008	-0.0900575	0.0162558	0.0267606	0.171298
TARC	Age	0.00765395	-0.0272963	0.0426042	0.017595	0.664587
TARC	SexFemale	0.131504	-0.443575	0.706583	0.289511	0.650747
TARC	RaceBlack	-0.449076	-1.20861	0.310461	0.382373	0.243281
TARC	RaceMixed/Other	-0.516033	-1.64537	0.6133	0.568539	0.366462
TARC	RaceMissing	-0.0405685	-2.1711	2.08997	1.07257	0.969911
TARC	CurrentSmokerYes	-0.494932	-1.24108	0.251219	0.375634	0.190948
TARC	CardioCondYes	0.147808	-0.486055	0.781671	0.319105	0.644329
TARC	PulmVascCondYes	0.30238	-0.527336	1.1321	0.417703	0.470977
TARC	InhaledSteroidsYes	-0.215074	-0.940767	0.51062	0.365335	0.55752
TIMP1	GoldStagePreCOPD	1.90509	0.530485	3.27969	0.692016	0.00712948
TIMP1	GoldStageGOLD1/2	1.19013	-0.300034	2.68029	0.75019	0.11611
TIMP1	GoldStageGOLD3	3.88294	2.41443	5.35146	0.739292	9.80612e-07
TIMP1	BMI	-0.0437586	-0.121608	0.0340906	0.0391916	0.267134
TIMP1	Age	0.0123344	-0.0388511	0.06352	0.0257683	0.633324
TIMP1	SexFemale	-0.511237	-1.35345	0.330981	0.423997	0.231037
TIMP1	RaceBlack	-0.26278	-1.37514	0.849581	0.559994	0.640011
TIMP1	RaceMixed/Other	-1.49191	-3.14584	0.162032	0.83264	0.0764926
TIMP1	RaceMissing	-0.863912	-3.98413	2.25631	1.57081	0.583681
TIMP1	CurrentSmokerYes	-0.290654	-1.38341	0.802102	0.550125	0.598549
TIMP1	CardioCondYes	0.0943492	-0.833959	1.02266	0.467337	0.840456
TIMP1	PulmVascCondYes	0.369258	-0.845883	1.5844	0.611737	0.547597
TIMP1	InhaledSteroidsYes	-0.492156	-1.55495	0.570641	0.535043	0.360087
TIMP2	GoldStagePreCOPD	2.1322	0.919836	3.34456	0.610339	0.000738259
TIMP2	GoldStageGOLD1/2	0.809298	-0.504982	2.12358	0.661647	0.224428
TIMP2	GoldStageGOLD3	3.06614	1.77095	4.36132	0.652035	9.11597e-06
TIMP2	BMI	-0.0185882	-0.0872491	0.0500726	0.0345659	0.592054
TIMP2	Age	0.0171869	-0.0279573	0.0623311	0.0227269	0.451462
TIMP2	SexFemale	-0.375645	-1.11846	0.367168	0.373953	0.31779
TIMP2	RaceBlack	-0.319284	-1.30035	0.661787	0.4939	0.519612
TIMP2	RaceMixed/Other	-0.518373	-1.9771	0.940354	0.734366	0.482067
TIMP2	RaceMissing	0.187221	-2.56473	2.93917	1.38541	0.892802
TIMP2	CurrentSmokerYes	-0.395587	-1.35937	0.568194	0.485195	0.417021
TIMP2	CardioCondYes	0.0559738	-0.762768	0.874716	0.412179	0.89228
TIMP2	PulmVascCondYes	0.416297	-0.655423	1.48802	0.539535	0.442359
TIMP2	InhaledSteroidsYes	-0.529536	-1.46689	0.407822	0.471893	0.26475
TNFa	GoldStagePreCOPD	0.474753	-0.199666	1.14917	0.339522	0.165422
TNFa	GoldStageGOLD1/2	0.282969	-0.448145	1.01408	0.368064	0.444001
TNFa	GoldStageGOLD3	1.2242	0.50371	1.94469	0.362717	0.00108625
TNFa	BMI	-0.0281637	-0.0663587	0.0100313	0.0192285	0.146452
TNFa	Age	0.0154051	-0.00970793	0.0405181	0.0126426	0.226182
TNFa	SexFemale	0.0321712	-0.381044	0.445386	0.208024	0.877439
TNFa	RaceBlack	0.192093	-0.353661	0.737847	0.274749	0.486236
TNFa	RaceMixed/Other	-0.282179	-1.09365	0.529288	0.408516	0.491486
TNFa	RaceMissing	0.0293628	-1.5015	1.56023	0.770683	0.969692
TNFa	CurrentSmokerYes	-0.234094	-0.77023	0.302042	0.269906	0.388051
TNFa	CardioCondYes	-0.116175	-0.571628	0.339279	0.229288	0.613609
TNFa	PulmVascCondYes	0.28151	-0.314671	0.877691	0.300135	0.350756
TNFa	InhaledSteroidsYes	-0.260704	-0.782142	0.260733	0.262507	0.323278
VEGF	GoldStagePreCOPD	0.300844	-0.710014	1.3117	0.508895	0.555872
VEGF	GoldStageGOLD1/2	0.0722396	-1.0236	1.16807	0.551675	0.896107
VEGF	GoldStageGOLD3	1.01157	-0.0683438	2.09149	0.543661	0.0660206
VEGF	BMI	-0.0228698	-0.0801186	0.0343791	0.0288207	0.42954
VEGF	Age	0.026515	-0.0111259	0.0641559	0.0189495	0.165139
VEGF	SexFemale	0.131679	-0.487672	0.75103	0.311799	0.673787
VEGF	RaceBlack	-0.0260363	-0.844045	0.791972	0.411809	0.949727
VEGF	RaceMixed/Other	-0.275191	-1.49146	0.941084	0.612308	0.654189
VEGF	RaceMissing	0.317334	-1.97722	2.61189	1.15514	0.784159
VEGF	CurrentSmokerYes	0.205741	-0.597851	1.00933	0.404552	0.612287
VEGF	CardioCondYes	0.138746	-0.543914	0.821406	0.343671	0.687368
VEGF	PulmVascCondYes	-0.269049	-1.16264	0.624543	0.44986	0.551277
VEGF	InhaledSteroidsYes	0.0182355	-0.763325	0.799796	0.39346	0.963136

## Sheet: Table S10
Table S10. Results of post-hoc testing to determine significant differences in soluble mediator concentrations between GOLD stages. Groups were compared using the estimated marginal means test with Benjamini-Hochberg multiple test correction. p < 0.05 are bolded.
Variable	Control vs. Pre-COPD	Control vs. GOLD 1/2	Control vs. GOLD 3	Pre-COPD vs. GOLD 1/2	Pre-COPD vs. GOLD 3	GOLD 1/2 vs. GOLD 3
ALB	0.578675	0.55666	0.55666	0.841803	0.841803	0.85693
CC16	0.939742	0.939742	0.364799	0.939742	0.364799	0.364799
CRP	0.370058	0.846633	0.00717821	0.275073	0.0303047	0.00122363
Eotaxin	0.62896	0.514558	0.162939	0.62896	0.166653	0.279399
Eotaxin3	0.922847	0.826556	0.488982	0.826556	0.488982	0.413709
IL10	0.470934	0.470934	0.00756955	0.920555	0.0110815	0.0110815
IL12p40	0.300467	0.583392	0.0564227	0.544166	0.00099157	0.00485358
IL12p70	0.745306	0.745306	0.00649312	0.745306	0.00649312	0.00852886
IL1B	0.545587	0.523673	0.0650345	0.176728	0.0922744	0.00264588
IL1a	0.563962	0.563962	0.686567	0.563962	0.686567	0.563962
IL8	0.3712	0.697834	0.00292582	0.507185	0.0189218	0.00292582
IP10	0.160305	0.160305	0.00711604	0.825118	0.0893333	0.0909775
MCP1	0.355657	0.388632	0.187912	0.730796	0.388632	0.355657
MIG	0.183578	0.215009	0.0676292	0.885184	0.426438	0.416239
MIP1B	0.640881	0.756315	0.173932	0.756315	0.23666	0.173932
MIP1a	0.909149	0.77168	0.195009	0.755333	0.195009	0.0849485
MMP2	0.682529	0.682529	0.644968	0.865748	0.644968	0.644968
MMP9	0.0239002	0.324809	0.000233456	0.130433	0.0454759	0.000611654
MPO	0.0177242	0.212178	0.000777554	0.188889	0.136412	0.0061523
NE	0.0216071	0.292448	0.00252438	0.176545	0.197581	0.00998702
TARC	0.523936	0.523936	0.416932	0.816092	0.588097	0.523936
TIMP1	0.0106942	0.139332	5.88367e-06	0.264878	0.00583794	0.000157524
TIMP2	0.00147652	0.224428	5.46958e-05	0.0311222	0.12594	0.000341576
TNFa	0.248133	0.532801	0.00651749	0.541172	0.0405794	0.00970834
VEGF	0.752256	0.896107	0.198062	0.752256	0.276917	0.198062
sICAM1	0.516712	0.516712	0.516712	0.942064	0.516712	0.516712
sVCAM1	0.313853	0.546267	0.0544416	0.546267	0.186936	0.0649669

[truncated: 2 more sheets: Table S11, Table S12]
